# Supplementary material for: A Sustainable Material for Sheep’s Cheese Wedges Stored under Different Atmosphere Conditions
Source: Foods. 2024 May 6;13(9):1423. doi: 10.3390/foods13091423 (PMC11083857; doi:10.3390/foods13091423)
Supplement: Supplementary file 1 [file foods-13-01423-s001.zip]

Archive with 1 entries (1 files):
- foods-2960411-supplementary.pdf
